# Supplementary material for: Protein engineering of transaminase facilitating enzyme cascade reaction for the biosynthesis of azasugars
Source: iScience. 2024 Jan 26;27(3):109034. doi: 10.1016/j.isci.2024.109034 (PMC10904899; doi:10.1016/j.isci.2024.109034)
Supplement: Table S1. List of primers used in this study, related to STAR Methods [file mmc2.xlsx]

## Sheet: Sheet1
Table S1. List of primers used in this study, related to STAR Methods.
Name	Nucleotide Sequences (5ˊto 3ˊ)
F63-F	CAAAATTAGCATT(NDT/VHG/TGG)GATACTGGCTTTGGCCATAGTGA
F63-R	CAAAGCCAGTATC(AHN/DBA/CAA)AATGCTAATTTTGGCATCTTCTG
H69-F	TACTGGCTTTGGC(NDT/VHG/TGG)AGTGATCTGACCTATACTGTGGC
H69-R	AGGTCAGATCACT(AHN/DBA/CAA)GCCAAAGCCAGTATCAAAAATGC
Y74-F	TAGTGATCTGACC(NDT/VHG/TGG)ACTGTGGCCCATGTGTGGCATGG
Y74-R	CATGGGCCACAGT(AHN/DBA/CAA)GGTCAGATCACTATGGCCAAAGC
T75-F	TGATCTGACCTAT(NDT/VHG/TGG)GTGGCCCATGTGTGGCATGGCAA
T75-R	ACACATGGGCCAC(AHN/DBA/CAA)ATAGGTCAGATCACTATGGCCAA
V76-F	TCTGACCTATACT(NDT/VHG/TGG)GCCCATGTGTGGCATGGCAACAT
V76-R	GCCACACATGGGC(AHN/DBA/CAA)AGTATAGGTCAGATCACTATGGC
G88-F	CATTTTTAGACTG(NDT/VHG/TGG)GATCATCTGGATAGACTGCTGGA
G88-R	TATCCAGATGATC(AHN/DBA/CAA)CAGTCTAAAAATGTTGCCATGCC
H90-F	TAGACTGGGTGAT(NDT/VHG/TGG)CTGGATAGACTGCTGGATGGTGC
H90-R	GCAGTCTATCCAG(AHN/DBA/CAA)ATCACCCAGTCTAAAAATGTTGC
R93-F	TGATCATCTGGAT(NDT/VHG/TGG)CTGCTGGATGGTGCAAGAAAACT
R93-R	CACCATCCAGCAG(AHN/DBA/CAA)ATCCAGATGATCACCCAGTCTAA
S121-F	CAAAAAATGTGTG(NDT/VHG/TGG)CTGAGTCAGCTGAGAGAAAGCTT
S121-R	TCAGCTGACTCAG(AHN/DBA/CAA)CACACATTTTTTGGTAATATCTG
Q124-F	TGTGAGCCTGAGT(NDT/VHG/TGG)CTGAGAGAAAGCTTTGTGAACCT
Q124-R	AGCTTTCTCTCAG(AHN/DBA/CAA)ACTCAGGCTCACACATTTTTTGG
E127-F	GAGTCAGCTGAGA(NDT/VHG/TGG)AGCTTTGTGAACCTGACCATTAC
E127-R	GGTTCACAAAGCT(AHN/DBA/CAA)TCTCAGCTGACTCAGGCTCACAC
S128-F	TCAGCTGAGAGAA(NDT/VHG/TGG)TTTGTGAACCTGACCATTACTAG
S128-R	TCAGGTTCACAAA(AHN/DBA/CAA)TTCTCTCAGCTGACTCAGGCTCA
F129-F	GCTGAGAGAAAGC(NDT/VHG/TGG)GTGAACCTGACCATTACTAGAGG
F129-R	TGGTCAGGTTCAC(AHN/DBA/CAA)GCTTTCTCTCAGCTGACTCAGGC
N131-F	AGAGAAAGCTTTGTG(NDT/VHG/TGG)CTGACCATTACTAGAGGCTATGGC
N131-R	TCTAGTAATGGTCAG(AHN/DBA/CAA)CACAAAGCTTTCTCTCAGCTGACT
T133-F	CTTTGTGAACCTG(NDT/VHG/TGG)ATTACTAGAGGCTATGGCAAAAG
T133-R	AGCCTCTAGTAAT(AHN/DBA/CAA)CAGGTTCACAAAGCTTTCTCTCA
Y138-F	ACCATTACTAGAGGC(NDT/VHG/TGG)GGCAAAAGAAAAGGTGAAAAAGAT
Y138-R	ACCTTTTCTTTTGCC(AHN/DBA/CAA)GCCTCTAGTAATGGTCAGGTTCAC
G139-F	ATTACTAGAGGCTAT(NDT/VHG/TGG)AAAAGAAAAGGTGAAAAAGATCTG
G139-R	TTCACCTTTTCTTTT(AHN/DBA/CAA)ATAGCCTCTAGTAATGGTCAGGTT
K140-F	ACTAGAGGCTATGGC(NDT/VHG/TGG)AGAAAAGGTGAAAAAGATCTGAGC
K140-R	TTTTTCACCTTTTCT(AHN/DBA/CAA)GCCATAGCCTCTAGTAATGGTCAG
R141-F	AGAGGCTATGGCAAA(NDT/VHG/TGG)AAAGGTGAAAAAGATCTGAGCAAA
R141-R	ATCTTTTTCACCTTT(AHN/DBA/CAA)TTTGCCATAGCCTCTAGTAATGGT
G143-F	TATGGCAAAAGAAAA(NDT/VHG/TGG)GAAAAAGATCTGAGCAAACTGACC
G143-R	GCTCAGATCTTTTTC(AHN/DBA/CAA)TTTTCTTTTGCCATAGCCTCTAGT
E144-F	GGCAAAAGAAAAGG(NDT/VHG/TGG)TAAAGATCTGAGCAAACTGACCCAT
E144-R	TTTGCTCAGATCTTT(AHN/DBA/CAA)ACCTTTTCTTTTGCCATAGCCTCT
K145-F	AAGAAAAGGTGAA(NDT/VHG/TGG)GATCTGAGCAAACTGACCCATCA
K145-R	GTTTGCTCAGATC(AHN/DBA/CAA)TTCACCTTTTCTTTTGCCATAGC
S148-F	GGTGAAAAAGATCTG(NDT/VHG/TGG)AAACTGACCCATCAAGTGTATATTTAT
S148-R	TTGATGGGTCAGTTT(AHN/DBA/CAA)CAGATCTTTTTCACCTTTTCTTTTGCC
H152-F	GAGCAAACTGACC(NDT/VHG/TGG)CAAGTGTATATTTATGCCATTCC
H152-R	AAATATACACTTG(AHN/DBA/CAA)GGTCAGTTTGCTCAGATCTTTTT
L162-F	TGCCATTCCATAT(NDT/VHG/TGG)TGGGCCTTTCCACCTGCAGAACA
L162-R	GTGGAAAGGCCCA(AHN/DBA/CAA)ATATGGAATGGCATAAATATACA
P166-F	TATCTGTGGGCCTTT(NDT/VHG/TGG)CCTGCAGAACAGATTTTTGGCACCACT
P166-R	AATCTGTTCTGCAGG(AHN/DBA/CAA)AAAGGCCCACAGATATGGAATGGCATA
P167-F	CTGTGGGCCTTTCCA(NDT/VHG/TGG)GCAGAACAGATTTTTGGCACCACTGCA
P167-R	AAAAATCTGTTCTGC(AHN/DBA/CAA)TGGAAAGGCCCACAGATATGGAATGGC
A168-F	TGGGCCTTTCCACCT(NDT/VHG/TGG)GAACAGATTTTTGGCACCACTGCAGTG
A168-R	GCCAAAAATCTGTTC(AHN/DBA/CAA)AGGTGGAAAGGCCCACAGATATGGAAT
V178-F	CACCACTGCAGTG(NDT/VHG/TGG)CCAAGACATGTGAAGAAGAGCTG
V178-R	TCACATGTCTTGG(AHN/DBA/CAA)CACTGCAGTGGTGCCAAAAATCT
R184-F	CCAAGACATGTGAGA(NDT/VHG/TGG)GCTGGCAGAAACACTGTGGATCCAACC
R184-R	AGTGTTTCTGCCAGC(AHN/DBA/CAA)TCTCACATGTCTTGGCACCACTGCAGT
G186-F	TGTGAGAAGAGCT(NDT/VHG/TGG)AGAAACACTGTGGATCCAACCAT
G186-R	CCACAGTGTTTCT(AHN/DBA/CAA)AGCTCTTCTCACATGTCTTGGCA
R187-F	GAGAAGAGCTGGC(NDT/VHG/TGG)AACACTGTGGATCCAACCATTAA
R187-R	GATCCACAGTGTT(AHN/DBA/CAA)GCCAGCTCTTCTCACATGTCTTG
P192-F	AGAAACACTGTGGAT(NDT/VHG/TGG)ACCATTAAAAACTATCAGTGGGGTGAT
P192-R	ATAGTTTTTAATGGT(AHN/DBA/CAA)ATCCACAGTGTTTCTGCCAGCTCTTCT
I194-F	ACTGTGGATCCAACC(NDT/VHG/TGG)AAAAACTATCAGTGGGGTGATCTGACT
I194-R	CCACTGATAGTTTTT(AHN/DBA/CAA)GGTTGGATCCACAGTGTTTCTGCCAGC
K195-F	GTGGATCCAACCATT(NDT/VHG/TGG)AACTATCAGTGGGGTGATCTGACTGCA
K195-R	ACCCCACTGATAGTT(AHN/DBA/CAA)AATGGTTGGATCCACAGTGTTTCTGCC
N196-F	GATCCAACCATTAAA(NDT/VHG/TGG)TATCAGTGGGGTGATCTGACTGCAGCA
N196-R	ATCACCCCACTGATA(AHN/DBA/CAA)TTTAATGGTTGGATCCACAGTGTTTCT
Y197-F	CCAACCATTAAAAAC(NDT/VHG/TGG)CAGTGGGGTGATCTGACTGCAGCAAGC
Y197-R	CAGATCACCCCACTG(AHN/DBA/CAA)GTTTTTAATGGTTGGATCCACAGTGTT
A205-F	TGATCTGACTGCA(NDT/VHG/TGG)AGCTTTGAAGCCAAAGATAGAGG
A205-R	TGGCTTCAAAGCT(AHN/DBA/CAA)TGCAGTCAGATCACCCCACTGAT
S206-F	GATCTGACTGCAGCA(NDT/VHG/TGG)TTTGAAGCCAAAGATAGAGGTGCAAGA
S206-R	ATCTTTGGCTTCAAA(AHN/DBA/CAA)TGCTGCAGTCAGATCACCCCACTGATA
K210-F	GCAAGCTTTGAAGCC(NDT/VHG/TGG)GATAGAGGTGCAAGAACTGCCATTCTG
K210-R	TCTTGCACCTCTATC(AHN/DBA/CAA)GGCTTCAAAGCTTGCTGCAGTCAGATC
A214-F	GCCAAAGATAGAGGT(NDT/VHG/TGG)AGAACTGCCATTCTGATGGATGCAGAT
A214-R	CAGAATGGCAGTTCT(AHN/DBA/CAA)ACCTCTATCTTTGGCTTCAAAGCTTGC
R215-F	AAAGATAGAGGTGCA(NDT/VHG/TGG)ACTGCCATTCTGATGGATGCAGATAAC
R215-R	CATCAGAATGGCAGT(AHN/DBA/CAA)TGCACCTCTATCTTTGGCTTCAAAGCT
C225-F	GGATGCAGATAAC(NDT/VHG/TGG)GTGGCAGAAGGCCCTGGCTTTAA
C225-R	GGCCTTCTGCCAC(AHN/DBA/CAA)GTTATCTGCATCCATCAGAATGG
E228-F	GCAGATAACTGTGTGGCA(NDT/VHG/TGG)GGCCCTGGCTTTAATGTGTGCATTGTG
E228-R	CACATTAAAGCCAGGGCC(AHN/DBA/CAA)TGCCACACAGTTATCTGCATCCATCAG
P230-F	AACTGTGTGGCAGAAGGC(NDT/VHG/TGG)GGCTTTAATGTGTGCATTGTGAAAGAT
P230-R	AATGCACACATTAAAGCC(AHN/DBA/CAA)GCCTTCTGCCACACAGTTATCTGCATC
S244-F	TGGCAAACTGGCA(NDT/VHG/TGG)CCAAGCAGAAATGCCCTGCCTGG
S244-R	CATTTCTGCTTGG(AHN/DBA/CAA)TGCCAGTTTGCCATCTTTCACAA
N248-F	AAGCCCAAGCAGA(NDT/VHG/TGG)GCCCTGCCTGGCATTACTAGAAA
N248-R	TGCCAGGCAGGGC(AHN/DBA/CAA)TCTGCTTGGGCTTGCCAGTTTGC
A249-F	CCCAAGCAGAAAT(NDT/VHG/TGG)CTGCCTGGCATTACTAGAAAAAC
A249-R	TAATGCCAGGCAG(AHN/DBA/CAA)ATTTCTGCTTGGGCTTGCCAGTT
L250-F	AGCCCAAGCAGAAATGCC(NDT/VHG/TGG)CCTGGCATTACTAGAAAAACTGTGTTT
L250-R	TTTTCTAGTAATGCCAGG(AHN/DBA/CAA)GGCATTTCTGCTTGGGCTTGCCAGTTT
T254-F	AATGCCCTGCCTGGCATT(NDT/VHG/TGG)AGAAAAACTGTGTTTGAAATTGCTGGT
T254-R	TTCAAACACAGTTTTTCT(AHN/DBA/CAA)AATGCCAGGCAGGGCATTTCTGCTTGG
T289-F	GATGAAATTATGGCAGTG(NDT/VHG/TGG)ACTGCTGGTGGTGTGACCCCAATTAAC
T289-R	GGTCACACCACCAGCAGT(AHN/DBA/CAA)CACTGCCATAATTTCATCTGCATCATA
T290-F	GAAATTATGGCAGTGACC(NDT/VHG/TGG)GCTGGTGGTGTGACCCCAATTAACACC
T290-R	TGGGGTCACACCACCAGC(AHN/DBA/CAA)GGTCACTGCCATAATTTCATCTGCATC
A291-F	ATTATGGCAGTGACCACT(NDT/VHG/TGG)GGTGGTGTGACCCCAATTAACACCCTG
A291-R	AATTGGGGTCACACCACC(AHN/DBA/CAA)AGTGGTCACTGCCATAATTTCATCTGC
V294-F	CACTGCTGGTGGT(NDT/VHG/TGG)ACCCCAATTAACACCCTGGATGG
V294-R	TGTTAATTGGGGT(AHN/DBA/CAA)ACCACCAGCAGTGGTCACTGCCA
T295-F	TGCTGGTGGTGTG(NDT/VHG/TGG)CCAATTAACACCCTGGATGGTGT
T295-R	GGGTGTTAATTGG(AHN/DBA/CAA)CACACCACCAGCAGTGGTCACTG
F321-F	CATTAGAGATAGA(NDT/VHG/TGG)TGGGCCCTGATGGATGAACCTGG
F321-R	CCATCAGGGCCCA(AHN/DBA/CAA)TCTATCTCTAATGGCCACAGTCA
M325-F	ATTTTGGGCCCTG(NDT/VHG/TGG)GATGAACCTGGCCCACTGATTGA
M325-R	GGCCAGGTTCATC(AHN/DBA/CAA)CAGGGCCCAAAATCTATCTCTAA
K69F-F	TACTGGCTTTGGCTTTAGTGATCTGACCTATACTGTGGC
K69F-R	AGGTCAGATCACTAAAGCCAAAGCCAGTATCAAAAATGC
K69L-F	TACTGGCTTTGGCCTGAGTGATCTGACCTATACTGTGGC
K69L-R	AGGTCAGATCACTCAGGCCAAAGCCAGTATCAAAAATGC
K69R-F	TACTGGCTTTGGCCGTAGTGATCTGACCTATACTGTGGC
K69R-R	AGGTCAGATCACTACGGCCAAAGCCAGTATCAAAAATGC
K69W-F	TACTGGCTTTGGCTGGAGTGATCTGACCTATACTGTGGC
K69W-R	AGGTCAGATCACTCCAGCCAAAGCCAGTATCAAAAATGC
Y74A-F	GAGTGATCTGACCGCAACTGTGGCCCATGTGTGGCATGG
Y74A-R	CATGGGCCACAGTTGCGGTCAGATCACTCTTGCCAAAGC
Y74D-F	GAGTGATCTGACCGATACTGTGGCCCATGTGTGGCATGG
Y74D-R	CATGGGCCACAGTATCGGTCAGATCACTCTTGCCAAAGC
Y74I-F	GAGTGATCTGACCATTACTGTGGCCCATGTGTGGCATGG
Y74I-R	CATGGGCCACAGTAATGGTCAGATCACTCTTGCCAAAGC
Y74R-F	GAGTGATCTGACCCGTACTGTGGCCCATGTGTGGCATGG
Y74R-R	CATGGGCCACAGTACGGGTCAGATCACTCTTGCCAAAGC
Y74V-F	GAGTGATCTGACCGTTACTGTGGCCCATGTGTGGCATGG
Y74V-R	CATGGGCCACAGTAACGGTCAGATCACTCTTGCCAAAGC
V76D-F	TCTGACCTATACTGATGCCCATGTGTGGCATGGCAACAT
V76D-R	GCCACACATGGGCATCAGTATAGGTCAGATCACTCTTGC
V76N-F	TCTGACCTATACTAATGCCCATGTGTGGCATGGCAACAT
V76N-R	GCCACACATGGGCATTAGTATAGGTCAGATCACTCTTGC
F129R-F	GCTGAGAGAAAGCCGTGTGAACCTGACCATTACTAGAGG
F129R-R	TGGTCAGGTTCACACGGCTTTCTCTCAGCTGACTCAGCA
R145L-F	AAGACCGGGTGAACTGGATCTGAGCAAACTGACCCATCA
R145L-R	GTTTGCTCAGATCCAGTTCACCCGGTCTTTTGCCATAGC
R145M-F	AAGACCGGGTGAAATGGATCTGAGCAAACTGACCCATCA
R145M-R	GTTTGCTCAGATCCATTTCACCCGGTCTTTTGCCATAGC
R145Q-F	AAGACCGGGTGAACAGGATCTGAGCAAACTGACCCATCA
R145Q-R	GTTTGCTCAGATCCTGTTCACCCGGTCTTTTGCCATAGC
G231C-F	GGCAGAAGGCCCTTGTTTTAATGTGTGCATTGTGAAAGA
G231C-R	TGCACACATTAAAACAAGGGCCTTCTGCCACACAGTTAT
G231D-F	GGCAGAAGGCCCTGATTTTAATGTGTGCATTGTGAAAGA
G231D-R	TGCACACATTAAAATCAGGGCCTTCTGCCACACAGTTAT
G231H-F	GGCAGAAGGCCCTCATTTTAATGTGTGCATTGTGAAAGA
G231H-R	TGCACACATTAAAATGAGGGCCTTCTGCCACACAGTTAT
G231N-F	GGCAGAAGGCCCTAATTTTAATGTGTGCATTGTGAAAGA
G231N-R	TGCACACATTAAAATTAGGGCCTTCTGCCACACAGTTAT
G231V-F	GGCAGAAGGCCCTGTTTTTAATGTGTGCATTGTGAAAGA
G231V-R	TGCACACATTAAAAACAGGGCCTTCTGCCACACAGTTAT
T289E-F	AATTATGGCAGTGGAAACTGCTGGTGGTGTGACCCCAAT
T289E-R	CACCACCAGCAGTTTCCACTGCCATAATTTCATCTGCAT
T289H-F	AATTATGGCAGTGCATACTGCTGGTGGTGTGACCCCAAT
T289H-R	CACCACCAGCAGTATGCACTGCCATAATTTCATCTGCAT
T289Q-F	AATTATGGCAGTGCAGACTGCTGGTGGTGTGACCCCAAT
T289Q-R	CACCACCAGCAGTCTGCACTGCCATAATTTCATCTGCAT
